# Supplementary material for: Engineering 3D Heterostructured NiCo2S4/Co9S8-CNFs via Electrospinning and Hydrothermal Strategies for Efficient Bifunctional Energy Conversion
Source: Nanomaterials (Basel). 2025 Oct 13;15(20):1559. doi: 10.3390/nano15201559 (PMC12566664; doi:10.3390/nano15201559)
Supplement: Supplementary file 1 [file nanomaterials-15-01559-s001.zip]

Archive with 1 entries (1 files):
- nanomaterials-3922988-supplementary.pdf
